# Supplementary material for: Impact of Pharmacist-Led Multidisciplinary Team to Attain Targeted Vancomycin Area under the Curved Monitoring in a Tertiary Care Center in Thailand
Source: Antibiotics (Basel). 2023 Feb 11;12(2):374. doi: 10.3390/antibiotics12020374 (PMC9952732; doi:10.3390/antibiotics12020374)
Supplement: Supplementary file 1 [file antibiotics-12-00374-s001.zip]

Archive with 1 entries (1 files):
- antibiotics-2175923-supplementary.pdf
